# Supplementary material for: Fe3O4 Nanoparticles on 3D Porous Carbon Skeleton Derived from Rape Pollen for High-Performance Li-Ion Capacitors
Source: Nanomaterials (Basel). 2021 Dec 10;11(12):3355. doi: 10.3390/nano11123355 (PMC8707608; doi:10.3390/nano11123355)
Supplement: Supplementary file 1 [file nanomaterials-11-03355-s001.zip]

Archive with 1 entries (1 files):
- nanomaterials-1462364-supplementary.pdf
